# Supplementary material for: Expression profiling of 21 biomolecules in locally advanced nasopharyngeal carcinomas of Caucasian patients
Source: BMC Clin Pathol. 2013 Jan 29;13:1. doi: 10.1186/1472-6890-13-1 (PMC3563444; doi:10.1186/1472-6890-13-1)
Supplement: Additional file 2 — Table S1. Statistical correlations of biomolecules expression with clinicopathological parameters. [file 1472-6890-13-1-S2.xls]

## Sheet: Sheet1
Additional Table 1. Stastistical correlations of biomolecules IHC expression with clinicopathological parameters.
	EBER			p-GSK-3β			p63			p-AKT			Ki67			ERCC1			MAPT			p-MAPK			PTEN			VEGFR-3			Cyclin D1			p-mTOR			VEGFA
	Neg	Pos	p	Neg	Pos	p	Neg	Pos	p	Neg	Pos	p	Low	High	p	Neg	Pos	p	Neg	Pos	p	Neg	Pos	p	Neg	Pos	p	Neg	Pos	p	Neg	Pos	p	Neg	Pos	p	Neg	Pos	p
	N=7	N=94		N=8	N=92		N=11	N=83		N=17	N=79		N=22	N=78		N=27	N=78		N=30	N=74		N=35	N=60		N=38	N=64		N=41	N=60		N=49	N=53		N=63	N=38		N=64	N=36
Age (years)
Median (range)				33 (15-68)	52 (18-82)	0.006										39 (15-69)	53 (18-82)	0.026
	N (%)	N (%)		N (%)	N (%)		N (%)	N (%)		N (%)	N (%)		N (%)	N (%)		N (%)	N (%)		N (%)	N (%)		N (%)	N (%)		N (%)	N (%)		N (%)	N (%)		N (%)	N (%)		N (%)	N (%)		N (%)	N (%)
Gender
Men										8 (47)	58 (73)	0.045										19 (54)	47 (78)	0.021
Women										9 (53)	21 (27)											16 (46)	13 (22)
Performance status
0													3 (14)	33 (42)	0.013	3 (11)	35 (45)	0.002							6 (16)	30 (47)	0.001							17 (27)	20 (53)	0.011
1-2													19 (86)	45 (58)		24 (89)	43 (55)								32 (84)	34 (53)								46 (73)	18 (47)
T classification
T1+T2							3 (27)	53 (64)	0.045										13 (43)	48 (65)	0.05				16 (42)	45 (70)	0.007
T3+T4							8 (73)	30 (36)											17 (57)	26 (35)					22 (58)	19 (30)
N classification
N0+N1													4 (18)	37 (47)	0.015				6 (20)	36 (49)	0.008
N2+N3													18 (82)	41 (53)					24 (80)	38 (51)
Clinical stage
IIB+III							2 (18)	56 (67)	0.002																						24 (49)	40 (75)	0.008
IV							9 (82)	27 (33)																							25 (51)	13 (25)
WHO classification
Type I	4 (57)	5 (5)	0.001																						6 (16)	3 (5)	0.001										2 (3)	6 (17)	0.024
Type II+III	3 (43)	89 (95)																							32 (84)	61 (95)											62 (97)	30 (83)
History of smoking
No																												32 (78)	35 (58)	0.05
Yes																												9 (22)	25 (42)
Neg: negative; Pos: positive. Only the statistically significant associations are quoted.
