# Supplementary material for: Expression profiling of 21 biomolecules in locally advanced nasopharyngeal carcinomas of Caucasian patients
Source: BMC Clin Pathol. 2013 Jan 29;13:1. doi: 10.1186/1472-6890-13-1 (PMC3563444; doi:10.1186/1472-6890-13-1)
Supplement: Additional file 3 — Table S2. Paired associations of protein expression (Fisher’s exact test). [file 1472-6890-13-1-S3.xls]

## Sheet: Sheet1
Additional Table 2. Paired associations of protein IHC expression (Fisher's exact test).
	p53			COX-2			P-cadherin			EBER			p-GSK-3β			Fascin-1			E-cadherin			p63			p-AKT			Ki67			ERCC1			MAPT			VEGF-C			p-MAPK			PTEN			VEGFR-3			Cyclin D1
	Neg	Pos	p	Neg	Pos	p	Neg	Pos	p	Neg	Pos	p	Neg	Pos	p	Neg	Pos	p	Neg	Pos	p	Neg	Pos	p	Neg	Pos	p	Low	High	p	Neg	Pos	p	Neg	Pos	p	Neg	Pos	p	Neg	Pos	p	Neg	Pos	p	Neg	Pos	p	Neg
COX-2
Neg	4(30.8)	0(0)	<0.001
Pos	9(69.2)	80(100)
EBER
Neg	3(23.1)	3(3.9)	0.038
Pos	10(76.9)	73(96.1)
E-cadherin
Neg							3(60.0)	8(9.0)	0.011	3(50.0)	8(9.6)	0.023
Pos							2(40.0)	81(91.0)		3(50.0)	75(90.4)
p63
Neg	5(41.7)	5(6.6)	0.004	3(75.0)	7(8.4)	0.004
Pos	7(58.3)	71(93.4)		1(25.0)	76(91.6)
EGFR
Neg										3(50.0)	8(9.6)	0.023				5(62.5)	7(8.1)	0.001	4(36.4)	8(9.8)	0.033
Pos										3(50.0)	75(90.4)					3(37.5)	79(91.9)		7(63.6)	74(90.2)
p-AKT
Neg																						7(70.0)	10(12.8)	<0.001
Pos																						3(30.0)	68(87.2)
Ki67
Low	6(46.2)	11(13.9)	0.013	3(75.0)	14(15.9)	0.019							4(57.1)	16(18.0)	0.033							7(70.0)	10(12.2)	<0.001	11(64.7)	6(8.0)	<0.001
High	7(53.8)	68(86.1)		1(25.0)	74(84.1)								3(42.9)	73(82.0)								3(30.0)	72(87.8)		6(35.3)	69(92.0)
ERCC1
Neg	7(53.8)	19(23.5)	0.041										6(75.0)	20(22.0)	0.004							7(63.6)	17(20.7)	0.006	14(82.4)	12(15.6)	<0.001	15(38.2)	12(15.6)	<0.001
Pos	6(46.2)	62(76.5)											2(25.0)	71(78.0)								4(36.4)	65(79.3)		3(17.6)	65(84.4)		7(31.8)	65(84.4)
VEGF-C
Neg																						7(70.0)	27(33.3)	0.036	12(70.6)	23(29.5)	0.002	12(63.2)	23(29.9)	0.015	16(61.5)	19(26.4)	0.002
Pos																						3(30.0)	54(66.7)		5(29.4)	55(70.5)		7(36.8)	54(70.1)		10(38.5)	53(73.6)
p-MAPK
Neg	9(69.2)	26(32.5)	0.015
Pos	4(30.8)	54(67.5)
PTEN
Neg										6(85.7)	29(32.6)	0.009	6(75.0)	30(33.0)	0.025							7(70.0)	21(26.3)	0.009	10(58.8)	23(29.1)	0.026	17(81.0)	17(22.4)	<0.001	16(59.3)	21(28.8)	0.009	15(57.7)	20(27.4)	0.008
Pos										1(14.3)	60(67.4)		2(25.0)	61(67.0)								3(30.0)	59(73.8)		7(41.2)	56(70.9)		4(19.0)	59(77.6)		11(40.7)	52(71.2)		11(42.3)	53(72.6)
VEGFR-3
Neg	10(76.9)	31(38.8)	0.015																						11(68.8)	30(39.0)	0.050	13(68.4)	28(36.8)	0.019	18(66.7)	23(31.9)	0.003				22(61.1)	19(31.1)	0.006
Pos	3(23.1)	49(61.3)																							5(31.3)	47(61.0)		6(31.6)	48(63.2)		9(33.3)	49(68.1)					14(38.9)	42(68.9)
Cyclin D1
Neg																									13(76.5)	29(37.7)	0.006	18(81.8)	29(37.7)	<0.001	20(74.1)	29(39.2)	0.003				24(68.6)	23(35.9)	0.003				25(69.4)	23(35.9)	0.002
Pos																									4(23.5)	48(62.3)		4(18.2)	48(62.3)		7(25.9)	45(60.8)					11(31.4)	41(64.1)					11(30.6)	41(64.1)
VEGFR-2
Neg																									13(81.3)	37(48.1)	0.025																			27(65.9)	23(43.4)	0.038	29(65.9)
Pos																									3(18.8)	40(51.9)																				14(34.1)	30(56.6)		15(34.1)
p-mTOR
Neg	13(100)	47(57.3)	0.002										7(100)	54(58.7)	0.041										16(94.1)	43(55.8)	0.002	19(90.5)	41(53.2)	0.002	26(96.3)	36(49.3)	<0.001							29(82.9)	29(49.2)	0.002				34(82.9)	25(44.6)	<0.001	36(73.5)
Pos	0(0)	35(42.7)											0(0)	38(41.3)											1(5.9)	34(44.2)		2(9.5)	36(46.8)		1(3.7)	37(50.7)								6(17.1)	30(50.8)					7(17.1)	31(55.4)		13(26.5)
VEGF-A
Neg																												17(89.5)	46(59.0)	0.015	23(88.5)	41(56.2)	0.004				28(82.4)	34(53.1)	0.005							33(80.5)	29(51.8)	0.005	36(76.6)
Pos																												2(10.5)	32(41.0)		3(11.5)	32(43.8)					6(17.6)	30(46.9)								8(19.5)	27(48.2)		11(23.4)
p16
Neg																																														36(90.0)	59(100.0)	0.024
Pos																																														4(10.0)	0
Neg: negative; Pos: positive. Only the statistically significant associations are quoted.
[truncated: 8 more columns]
